# Supplementary material for: Comprehensive Analysis of the Putative Substratome of FAM20C, the Master Serine Kinase of the Secretory Pathway
Source: Biomolecules. 2025 Nov 11;15(11):1582. doi: 10.3390/biom15111582 (PMC12650399; doi:10.3390/biom15111582)
Supplement: Supplementary file 1 [file biomolecules-15-01582-s001.zip]

Archive with 1 entries (1 files):
- biomolecules-3933793-supplementary.pdf
